# Supplementary material for: Two novel VCP missense variants identified in Japanese patients with multisystem proteinopathy
Source: Hum Genome Var. 2018 May 30;5:9. doi: 10.1038/s41439-018-0009-7 (PMC5976715; doi:10.1038/s41439-018-0009-7)
Supplement: Supplementary file 1 — Supplementary Table S1 [file 41439_2018_9_MOESM1_ESM.xlsx]

## Sheet: Sheet1
Supplementary Table S1. List of 36 genes included in the myofibrillar myopathy panel
Gene ID
ACTA1
BAG3
CFL2
CRYAB
DES
DNAJB6
EPG5
FHL1
FLNC
GNE
KBTBD13
KLHL40
LAMP2
LDB3
MATR3
MEGF10
MYH2
MYH7
MYOT
NEB
ORAI1
PABPN1
PLEC
RBCK1
SEPN1
SIL1
STIM1
TCAP
TIA1
TNNT1
TPM2
TPM3
TRIM32
TTN
VCP
VMA21
