# Supplementary material for: Two novel VCP missense variants identified in Japanese patients with multisystem proteinopathy
Source: Hum Genome Var. 2018 May 30;5:9. doi: 10.1038/s41439-018-0009-7 (PMC5976715; doi:10.1038/s41439-018-0009-7)
Supplement: Supplementary file 2 — Supplementary Table S2 [file 41439_2018_9_MOESM2_ESM.xlsx]

## Sheet: Sheet1
	Supplementary Table S2. Evaluation of p.Ile126Val by 10 mutation predictors
	Prediction Tool	Score	Prediction
	MutationTaster	1	Diseae causing
	LRT	0	Deleterious
	FATHMM	-3.87	Deleterious
	fathmm-MKL_coding	0.958	Deleterious
	MetaSVM	0.27	Deleterious
	MetaLR	0.728	Deleterious
	SIFT	0.484	Tolerated
	MutationAssessor	1.05	Low
	Polyphen2	0	Benign
	PROVEAN	-0.61	Neutral
